# Supplementary material for: Mammalian TBX1 Preferentially Binds and Regulates Downstream Targets Via a Tandem T-site Repeat
Source: PLoS One. 2014 May 5;9(5):e95151. doi: 10.1371/journal.pone.0095151 (PMC4010391; doi:10.1371/journal.pone.0095151)
Supplement: Table S1 — Sites and nearest genes with T half site. The sites listed below are half-sites that lie in evolutionarily conserved regions across the mouse genome (mm9). (XLS) [file pone.0095151.s003.xls]

## Sheet: conservedTbx1Site_nearestGenes.
List of endogenous sites with HSPS
LOD > 500
chr(mm9)	motif-start	motif-end	cds-strand	gene name
chr7	25288728	25288735	+	Cadm4
chr7	30937058	30937065	-	Zfp146
chr7	38246916	38246923	-	Zfp536
chr7	38690510	38690517	-	C80913
chr7	56910131	56910138	-	Dbx1
chr7	72441126	72441133	-	Tjp1
chr7	97595609	97595616	+	Crebzf
chr7	118261296	118261303	-	1700012D14Rik
chr7	134628011	134628018	+	Fbrs
chr7	138640750	138640757	+	Hmx3
chr7	144062596	144062603	+	Mgmt
chr6	6413997	6414004	-	Shfm1
chr6	6821622	6821629	-	Dlx6os1
chr6	12129686	12129693	-	Gm6578
chr6	13785506	13785513	-	Gpr85
chr6	15418521	15418528	+	Foxp2
chr6	28189920	28189927	-	Zfp800
chr6	52003766	52003773	-	Skap2
chr6	85115450	85115457	+	Emx1
chr6	108616679	108616686	+	Bhlhe40
chr6	117875372	117875379	+	Hnrnpf
chr6	127367818	127367825	+	Parp11
chr6	138272436	138272443	-	Lmo3
chr6	138662051	138662058	-	Igbp1b
chr5	43677791	43677798	+	Cpeb2
chr5	67489581	67489588	-	Phox2b
chr5	67622837	67622844	+	Tmem33
chr5	75480731	75480738	+	Gsx2
chr5	97789116	97789123	-	Ard1b
chr5	100871655	100871662	-	Lin54
chr5	106872530	106872537	-	Barhl2
chr5	107469540	107469547	+	Cdc7
chr5	108142375	108142382	-	Gfi1
chr5	122501490	122501497	-	Cux2
chr5	136384774	136384781	-	Ywhag
chr5	140026684	140026691	+	Uncx
chr5	140056638	140056645	+	Uncx
chr4	13007285	13007292	+	Gm11818
chr4	28717136	28717143	+	Epha7
chr4	65017917	65017924	+	Pappa
chr4	84192443	84192450	-	Bnc2
chr4	97188732	97188739	-	E130114P18Rik
chr4	109334177	109334184	-	Cdkn2c
chr4	119960115	119960122	-	Foxo6
chr4	125167498	125167505	+	Grik3
chr4	129166579	129166586	-	Tssk3
chr4	129166648	129166655	-	Tssk3
chr4	133235145	133235152	-	Arid1a
chr3	29970163	29970170	-	Mecom
chr3	30072995	30073002	-	Mecom
chr3	38355707	38355714	-	Ankrd50
chr3	38786240	38786247	+	Fat4
chr3	38786516	38786523	+	Fat4
chr3	54520347	54520354	+	Fam48a
chr3	54531625	54531632	-	Exosc8
chr3	57646598	57646605	-	Pfn2
chr3	94386163	94386170	-	Snx27
chr3	108706486	108706493	-	Prpf38b
chr3	118123848	118123855	+	Mir137
chr3	133994553	133994560	+	Cxxc4
chr2	18613713	18613720	+	Bmi1
chr2	33822127	33822134	-	Fam125b
chr2	33963016	33963023	-	Pbx3
chr2	34012896	34012903	-	Pbx3
chr2	40412647	40412654	-	Lrp1b
chr2	44410862	44410869	-	Gtdc1
chr2	48599739	48599746	+	Acvr2a
chr2	59192714	59192721	+	Pkp4
chr2	61494594	61494601	+	Tank
chr2	61501623	61501630	+	Tank
chr2	61884688	61884695	+	Slc4a10
chr2	62269478	62269485	-	Dpp4
chr2	63808410	63808417	-	Fign
chr2	70314960	70314967	+	Sp5
chr2	72117554	72117561	+	B230120H23Rik
chr2	74329172	74329179	-	Lnp
chr2	90857633	90857640	+	Cugbp1
chr2	117005711	117005718	+	Spred1
chr2	155767522	155767529	-	Gdf5
chr2	157489945	157489952	+	Ctnnbl1
chr2	160191962	160191969	-	Mafb
chr2	165068355	165068362	-	Cdh22
chr1	6720162	6720169	+	St18
chr1	18182063	18182070	-	Defb44
chr1	42868698	42868705	+	Mrps9
chr1	42868955	42868962	+	Mrps9
chr1	61644468	61644475	+	Pard3b
chr1	74997398	74997405	-	Ihh
chr1	123290581	123290588	+	Ccdc93
chr1	189202029	189202036	+	Gpatch2
chr1	189822207	189822214	+	Esrrg
chr1	192033979	192033986	-	Prox1
chr9	20472979	20472986	-	Olfm2
chr9	41473397	41473404	+	2610203C20Rik
chr9	46707980	46707987	+	2900052N01Rik
chr9	69400746	69400753	+	Anxa2
chr9	69746632	69746639	+	Bnip2
chr9	78326523	78326530	-	Eef1a1
chr9	91289386	91289393	+	Zic4
chr9	91357516	91357523	+	Zic4
chr9	99773462	99773469	-	Sox14
chr9	99854982	99854989	-	Sox14
chr9	118072704	118072711	-	Cmc1
chr9	118072845	118072852	-	Cmc1
chr9	120869491	120869498	+	Ctnnb1
chr8	24279395	24279402	-	Agpat6
chr8	81552272	81552279	+	Zfp827
chr8	82362161	82362168	+	Anapc10
chr8	82468238	82468245	-	Hhip
chr8	90783233	90783240	+	Papd5
chr8	94390988	94390995	-	Irx3
chr8	94836255	94836262	+	Irx5
chr8	94882269	94882276	+	Irx5
chr8	94916775	94916782	+	Irx5
chr13	53627447	53627454	-	Msx2
chr13	56337949	56337956	-	Neurog1
chr13	58494098	58494105	-	Mir7-1
chr13	72771009	72771016	+	Irx2
chr13	91527783	91527790	+	Ssbp2
chr13	95478303	95478310	+	Tbca
chr13	104557222	104557229	-	Sfrs12
chr13	110742385	110742392	+	Pde4d
chr13	112536833	112536840	-	Map3k1
chr12	8505851	8505858	-	Rhob
chr12	12943326	12943333	-	Mycn
chr12	32172704	32172711	-	Cbll1
chr12	34644433	34644440	+	Twist1
chr12	37447894	37447901	+	4930579E17Rik
chr12	41690029	41690036	+	Immp2l
chr12	51360094	51360101	-	Prkd1
chr12	51371729	51371736	-	Prkd1
chr12	54292696	54292703	+	Akap6
chr12	57399547	57399554	-	Mbip
chr12	57556357	57556364	-	Nkx2-1
chr12	57572764	57572771	-	Nkx2-1
chr12	70473788	70473795	+	Arf6
chr12	75396537	75396544	+	Dbpht2
chr12	107851844	107851851	-	4933406K04Rik
chr12	120079005	120079012	+	Sp8
chr12	120082342	120082349	+	Sp8
chr11	18742234	18742241	-	Meis1
chr11	23374074	23374081	-	Ahsa2
chr11	31772811	31772818	+	Cpeb4
chr11	31833459	31833466	+	Cpeb4
chr11	32939389	32939396	-	Fgf18
chr11	84357137	84357144	-	Lhx1
chr11	84362903	84362910	-	Lhx1
chr11	89201561	89201568	-	Nog
chr11	89468686	89468693	-	Ankfn1
chr11	96318579	96318586	+	Skap1
chr11	96628896	96628903	-	Snx11
chr10	29312425	29312432	-	Rspo3
chr10	107716047	107716054	+	Ppp1r12a
chr10	114727169	114727176	-	Rab21
chr10	117251510	117251517	-	Rap1b
chr10	128322387	128322394	-	Gdf11
chr17	23713217	23713224	-	Zfp13
chr17	23713637	23713644	-	Zfp13
chr17	23713721	23713728	-	Zfp13
chr17	85861805	85861812	+	1700106N22Rik
chr17	85962547	85962554	-	Six3os1
chr17	88196700	88196707	-	Kcnk12
chr16	4084345	4084352	-	Crebbp
chr16	9568224	9568231	-	Grin2a
chr16	23988450	23988457	-	Bcl6
chr16	78360232	78360239	-	Gm7334
chr16	93272673	93272680	+	Mir802
chr15	5192848	5192855	-	Ptger4
chr15	11834889	11834896	-	Npr3
chr15	36050395	36050402	-	Fbxo43
chr15	76346933	76346940	-	Scrt1
chr15	97872140	97872147	-	Senp1
chr15	102866794	102866801	+	Hoxc4
chr14	46639413	46639420	+	Gm1821
chr14	49172862	49172869	+	6720456H20Rik
chr14	52818671	52818678	-	Chd8
chr14	55516825	55516832	+	Pabpn1
chr14	65441249	65441256	-	Hmbox1
chr14	78959153	78959160	-	Dgkh
chr14	80171765	80171772	-	Pcdh8
chr14	88011948	88011955	+	Tdrd3
chr14	105506275	105506282	-	Rbm26
chr14	112081712	112081719	+	Slitrk5
chr14	118702094	118702101	+	Gm9376
chr19	4932693	4932700	-	Peli3
chr19	18002513	18002520	-	Pcsk5
chr19	30536646	30536653	-	Gm5972
chr19	44705996	44706003	+	Hif1an
chr19	59172842	59172849	-	4930506M07Rik
chr19	59879320	59879327	-	Rab11fip2
chr18	13828483	13828490	-	Zfp521
chr18	14747490	14747497	-	Ss18
chr18	21273495	21273502	-	Fam59a
chr18	22851775	22851782	-	Nol4
chr18	36459711	36459718	+	Pura
chr18	45719247	45719254	+	Kcnn2
chr18	53734607	53734614	+	Prdm6
chr18	53734616	53734623	+	Prdm6
chrX	58295691	58295698	+	C230004F18Rik
chrX	67674568	67674575	-	4930567H17Rik
chrX	83334102	83334109	+	1700072E05Rik
chrX	83992829	83992836	-	Il1rapl1
chrX	101272900	101272907	-	C77370
chrX	105937917	105937924	-	Brwd3
chrX	130117994	130118001	-	Pcdh19
chrX	136357729	136357736	-	Morc4
chrX	158273240	158273247	-	Nhs
LOD 200-500
chr7	6440702	6440709	-	Olfr1347
chr7	6454075	6454082	-	Olfr1348
chr7	17304515	17304522	+	Ceacam9
chr7	25734089	25734096	-	Rabac1
chr7	26061029	26061036	+	Cic
chr7	26067831	26067838	+	Cic
chr7	35385495	35385502	-	Kctd15
chr7	36663355	36663362	-	Zfp507
chr7	38216745	38216752	-	Zfp536
chr7	38220213	38220220	-	Zfp536
chr7	90904902	90904909	-	1700026D08Rik
chr7	109054553	109054560	+	2400001E08Rik
chr7	112891734	112891741	+	Ilk
chr7	119557124	119557131	+	Parva
chr7	120713386	120713393	+	Far1
chr7	122549361	122549368	-	Sox6
chr7	122573582	122573589	-	Sox6
chr7	122605513	122605520	-	Sox6
chr7	134692981	134692988	+	Phkg2
chr7	134848709	134848716	-	Bcl7c
chr7	135056246	135056253	+	Myst1
chr7	135068715	135068722	-	Prss8
chr6	6768528	6768535	-	Dlx6os1
chr6	8460425	8460432	+	Glcci1
chr6	11997825	11997832	+	Phf14
chr6	13854038	13854045	-	2610001J05Rik
chr6	15843937	15843944	+	Mdfic
chr6	21679267	21679274	+	Kcnd2
chr6	22248148	22248155	+	Wnt16
chr6	22248193	22248200	+	Wnt16
chr6	28320251	28320258	-	Gcc1
chr6	30644460	30644467	-	Tsga14
chr6	30908063	30908070	-	Klf14
chr6	49035452	49035459	-	Igf2bp3
chr6	51146848	51146855	-	Mir148a
chr6	52115223	52115230	-	Hoxa2
chr6	52450153	52450160	-	Hibadh
chr6	55530244	55530251	+	Adcyap1r1
chr6	65675842	65675849	+	A930038C07Rik
chr6	71825053	71825060	+	Immt
chr6	85397717	85397724	-	1700040I03Rik
chr6	87384302	87384309	+	Bmp10
chr6	92117806	92117813	+	Nr2c2
chr6	96696449	96696456	-	Fam19a4
chr6	100893346	100893353	+	Ppp4r2
chr6	101028629	101028636	-	Pdzrn3
chr6	115295897	115295904	+	Pparg
chr6	124870183	124870190	-	Ptms
chr6	138036382	138036389	-	Slc15a5
chr6	138309966	138309973	-	Lmo3
chr6	141186372	141186379	+	Pde3a
chr6	141186466	141186473	+	Pde3a
chr5	3875916	3875923	+	4932412H11Rik
chr5	5575652	5575659	-	A330021E22Rik
chr5	24097590	24097597	+	Mir671
chr5	31490453	31490460	-	Eif2b4
chr5	31495845	31495852	+	Snx17
chr5	33885062	33885069	-	Fam53a
chr5	36819473	36819480	+	Grpel1
chr5	38898916	38898923	-	Slc2a9
chr5	52499750	52499757	-	Dhx15
chr5	72964353	72964360	-	Zar1
chr5	75471984	75471991	+	Gsx2
chr5	90612064	90612071	-	Cox18
chr5	97753179	97753186	-	Ard1b
chr5	106810190	106810197	-	Barhl2
chr5	106862671	106862678	-	Barhl2
chr5	106888681	106888688	-	Barhl2
chr5	108484577	108484584	+	Mtf2
chr5	115880317	115880324	+	Msi1
chr5	120118320	120118327	+	Tbx3
chr5	121704201	121704208	+	Rpl6
chr5	141674020	141674027	+	Sdk1
chr5	147114415	147114422	+	Cdk8
chr4	13839226	13839233	+	Runx1t1
chr4	24935498	24935505	+	Gpr63
chr4	32193689	32193696	+	Map3k7
chr4	41238610	41238617	-	Dcaf12
chr4	41336641	41336648	+	Ubap1
chr4	45667344	45667351	+	Gm829
chr4	54959604	54959611	+	Zfp462
chr4	63522116	63522123	-	Tnfsf8
chr4	68422660	68422667	-	Dbc1
chr4	74859438	74859445	-	3110001D03Rik
chr4	76318643	76318650	-	Ptprd
chr4	80383258	80383265	+	Tyrp1
chr4	81872700	81872707	-	Nfib
chr4	82188927	82188934	-	Nfib
chr4	83835572	83835579	-	Bnc2
chr4	84268209	84268216	-	Bnc2
chr4	85085497	85085504	+	Sh3gl2
chr4	85085548	85085555	+	Sh3gl2
chr4	88367417	88367424	-	Klhl9
chr4	90897326	90897333	-	Elavl2
chr4	91713674	91713681	-	1700011H22Rik
chr4	94102621	94102628	-	5830433M19Rik
chr4	97189516	97189523	-	E130114P18Rik
chr4	101314819	101314826	+	Dnajc6
chr4	103999748	103999755	+	Dab1
chr4	114016421	114016428	+	Gm12824
chr4	114912024	114912031	+	Cyp4a29
chr4	115637833	115637840	-	Dmbx1
chr4	116476703	116476710	-	Toe1
chr4	117557703	117557710	-	Atp6v0b
chr4	119977491	119977498	-	Foxo6
chr4	125419433	125419440	+	Grik3
chr4	128170695	128170702	-	Zscan20
chr4	128561820	128561827	+	Trim62
chr4	129699575	129699582	+	Bai2
chr4	132455235	132455242	-	Fam76a
chr4	133157365	133157372	-	Sfn
chr4	133310638	133310645	-	Arid1a
chr4	133559113	133559120	-	Lin28
chr4	133575238	133575245	-	Lin28
chr4	135700092	135700099	+	Id3
chr4	136684360	136684367	-	Zbtb40
chr4	136801086	136801093	+	Wnt4
chr4	141023793	141023800	-	Spen
chr4	141023955	141023962	+	Zbtb17
chr4	144178126	144178133	-	Gm13124
chr4	147112188	147112195	-	Gm13157
chr4	151264009	151264016	-	Camta1
chr3	5424901	5424908	+	Zfhx4
chr3	8736606	8736613	-	Mrps28
chr3	14605801	14605808	-	1810022K09Rik
chr3	18943044	18943051	-	Armc1
chr3	26240589	26240596	-	Nlgn1
chr3	27207122	27207129	+	Tnfsf10
chr3	29347140	29347147	+	Mir551b
chr3	37121812	37121819	-	Il21
chr3	38354636	38354643	-	Ankrd50
chr3	51059980	51059987	-	Elf2
chr3	51219886	51219893	+	Narg1
chr3	51909928	51909935	-	Maml3
chr3	53460606	53460613	-	Frem2
chr3	66785392	66785399	-	Shox2
chr3	78770014	78770021	-	Rapgef2
chr3	94926391	94926398	+	Vps72
chr3	94944356	94944363	-	Tnfaip8l2
chr3	97048910	97048917	-	Bcl9
chr3	102862108	102862115	+	Csde1
chr3	106306163	106306170	-	Cept1
chr3	130761201	130761208	+	Lef1
chr3	141124828	141124835	+	Unc5c
chr3	141694063	141694070	-	Bmpr1b
chr3	142449534	142449541	+	Gtf2b
chr3	145347980	145347987	-	Cyr61
chr3	153393892	153393899	-	St6galnac3
chr3	157100079	157100086	+	Zranb2
chr2	4534733	4534740	+	Frmd4a
chr2	12932803	12932810	-	C1ql3
chr2	16672970	16672977	+	Plxdc2
chr2	23304158	23304165	+	Nxph2
chr2	34229458	34229465	-	Pbx3
chr2	34660824	34660831	-	Fbxw2
chr2	48607279	48607286	+	Acvr2a
chr2	51422445	51422452	+	Tas2r134
chr2	59683282	59683289	+	Tanc1
chr2	61672695	61672702	+	Tbr1
chr2	63774739	63774746	-	Fign
chr2	63814179	63814186	-	Fign
chr2	64011355	64011362	-	Fign
chr2	69506564	69506571	+	Bbs5
chr2	70281986	70281993	+	Myo3b
chr2	72353210	72353217	+	Cdca7
chr2	73815814	73815821	-	Atp5g3
chr2	74808859	74808866	+	Mtx2
chr2	77987271	77987278	+	Gm14461
chr2	78151952	78151959	+	Gm14461
chr2	78152153	78152160	+	Gm14461
chr2	78235190	78235197	+	Gm14461
chr2	80340673	80340680	-	Nckap1
chr2	87235113	87235120	+	Olfr1122
chr2	97231846	97231853	+	Lrrc4c
chr2	103771155	103771162	+	Lmo2
chr2	105334733	105334740	-	Pax6os1
chr2	111156470	111156477	+	Olfr1280
chr2	111209623	111209630	+	Olfr1283
chr2	115355723	115355730	-	3110099E03Rik
chr2	117067481	117067488	+	Fam98b
chr2	117255209	117255216	-	Rasgrp1
chr2	119623269	119623276	+	Tyro3
chr2	124973199	124973206	+	Ctxn2
chr2	130480053	130480060	-	Ddrgk1
chr2	133448558	133448565	+	Bmp2
chr2	136941208	136941215	-	Jag1
chr2	139602368	139602375	+	Ism1
chr2	142415786	142415793	-	Kif16b
chr2	155672760	155672767	-	Uqcc
chr2	158724688	158724695	+	Dhx35
chr2	160074252	160074259	-	Gm826
chr2	160126305	160126312	-	Gm826
chr2	180452692	180452699	+	2310003C23Rik
chr1	19253659	19253666	+	Tcfap2b
chr1	45431886	45431893	-	Col5a2
chr1	53180041	53180048	-	1700019A02Rik
chr1	56698494	56698501	-	Hsfy2
chr1	56789863	56789870	-	Satb2
chr1	56811616	56811623	-	Satb2
chr1	60466762	60466769	+	Abi2
chr1	75472007	75472014	-	Chpf
chr1	81073546	81073553	+	9430031J16Rik
chr1	98922855	98922862	-	Slco6b1
chr1	122238970	122238977	+	C1ql2
chr1	122503979	122503986	+	En1
chr1	122556379	122556386	+	En1
chr1	123296914	123296921	+	Ccdc93
chr1	129702781	129702788	+	Ccnt2
chr1	130416632	130416639	-	Cxcr4
chr1	160094465	160094472	-	Fam5b
chr1	165374138	165374145	-	Gorab
chr1	167805072	167805079	-	Pou2f1
chr1	183956524	183956531	-	Enah
chr9	7932952	7932959	-	Yap1
chr9	16279882	16279889	-	Fat3
chr9	21860332	21860339	-	Zfp653
chr9	34206084	34206091	+	Kirrel3
chr9	35132234	35132241	+	Rpusd4
chr9	35243347	35243354	+	Cdon
chr9	41385756	41385763	+	2610203C20Rik
chr9	41744848	41744855	-	Sorl1
chr9	41748238	41748245	-	Sorl1
chr9	42913343	42913350	-	Arhgef12
chr9	44302915	44302922	+	Bcl9l
chr9	47712751	47712758	+	Cadm1
chr9	49003546	49003553	+	Gm4894
chr9	49310438	49310445	-	Ncam1
chr9	50559572	50559579	-	Hspb2
chr9	54613288	54613295	+	Crabp1
chr9	55154306	55154313	+	AI118078
chr9	55154498	55154505	+	AI118078
chr9	61918108	61918115	-	Glce
chr9	67933099	67933106	+	Vps13c
chr9	69608860	69608867	-	Foxb1
chr9	69772034	69772041	+	Bnip2
chr9	70504230	70504237	-	B230380D07Rik
chr9	87719671	87719678	-	Tbx18
chr9	91291041	91291048	+	Zic4
chr9	95851908	95851915	+	Atr
chr9	102257071	102257078	-	Ephb1
chr9	111882439	111882446	-	Arpp21
chr9	118115329	118115336	-	Cmc1
chr9	118299153	118299160	+	Eomes
chr9	118299193	118299200	+	Eomes
chr9	118396779	118396786	+	Eomes
chr9	122829758	122829765	+	Zfp105
chr8	37210065	37210072	+	D8Ertd82e
chr8	46913162	46913169	+	Sorbs2
chr8	47825237	47825244	+	Irf2
chr8	59011183	59011190	-	BC088983
chr8	71351206	71351213	+	Ints10
chr8	74047785	74047792	-	Bst2
chr8	81717274	81717281	+	Zfp827
chr8	88016932	88016939	+	Gpt2
chr8	91342679	91342686	+	Cyld
chr8	111231369	111231376	+	Zfhx3
chr8	112384631	112384638	+	Ap1g1
chr8	123545492	123545499	+	Foxf1a
chr8	130176989	130176996	+	Pard3
chr13	17972517	17972524	-	Rala
chr13	21814097	21814104	+	Hist1h2bm
chr13	27135619	27135626	+	Prl
chr13	30362515	30362522	+	Mboat1
chr13	32894206	32894213	+	Wrnip1
chr13	34839179	34839186	+	Fam50b
chr13	36689278	36689285	+	Fars2
chr13	48384971	48384978	+	Id4
chr13	48790015	48790022	+	Barx1
chr13	48897626	48897633	-	Phf2
chr13	55574550	55574557	+	Prr7
chr13	63906161	63906168	+	0610007P08Rik
chr13	77848072	77848079	+	Fam172a
chr13	81035028	81035035	+	Arrdc3
chr13	84484310	84484317	+	Tmem161b
chr13	91401932	91401939	-	Atg10
chr13	94175010	94175017	+	Homer1
chr13	95653393	95653400	+	Otp
chr13	105286627	105286634	+	Adamts6
chr13	105408340	105408347	-	Sdccag10
chr13	108466599	108466606	-	Zswim6
chr13	110741658	110741665	+	Pde4d
chr12	8304924	8304931	-	Gdf7
chr12	10290257	10290264	+	Nt5c1b
chr12	15735300	15735307	-	Trib2
chr12	30149247	30149254	+	Myt1l
chr12	32325804	32325811	-	Dus4l
chr12	34958301	34958308	-	Hdac9
chr12	35633791	35633798	+	Prps1l1
chr12	51399743	51399750	-	Prkd1
chr12	51798370	51798377	-	Prkd1
chr12	53199423	53199430	+	Nubpl
chr12	66123415	66123422	+	Fam179b
chr12	70285666	70285673	+	Mgat2
chr12	73957129	73957136	-	Six6os1
chr12	74457068	74457075	+	Slc38a6
chr12	76551732	76551739	-	Ppp2r5e
chr12	82092138	82092145	-	Slc10a1
chr12	86814384	86814391	+	Fos
chr12	87514650	87514657	+	1700019E19Rik
chr12	87552227	87552234	+	1700020O03Rik
chr12	105920038	105920045	-	Dicer1
chr12	110947369	110947376	+	Mir379
chr12	120010400	120010407	+	Sp8
chr12	120396565	120396572	-	Itgb8
chr11	4662188	4662195	-	Nf2
chr11	16415497	16415504	-	Sec61g
chr11	17253815	17253822	+	C1d
chr11	20961347	20961354	+	Peli1
chr11	22186679	22186686	-	Ehbp1
chr11	23388699	23388706	-	Ahsa2
chr11	23912457	23912464	+	Bcl11a
chr11	26622111	26622118	+	Gm12070
chr11	26674177	26674184	+	Gm12070
chr11	36845271	36845278	-	Odz2
chr11	49488544	49488551	-	Cnot6
chr11	56746396	56746403	+	Gria1
chr11	57215319	57215326	+	Gria1
chr11	64764689	64764696	+	Elac2
chr11	68213383	68213390	-	Ntn1
chr11	69614975	69614982	-	Fgf11
chr11	77978794	77978801	-	Traf4
chr11	82105887	82105894	+	Tmem132e
chr11	83220082	83220089	+	Ap2b1
chr11	84621666	84621673	-	Mrm1
chr11	88082361	88082368	+	Mrps23
chr11	97436122	97436129	-	P140
chr11	98145740	98145747	+	Crkrs
chr11	99964188	99964195	-	Krt36
chr11	110374511	110374518	+	Map2k6
chr11	112629297	112629304	+	Sox9
chr11	112629348	112629355	+	Sox9
chr11	115505556	115505563	-	Grb2
chr11	115967816	115967823	-	Trim47
chr11	120967104	120967111	-	Tex19.2
chr10	5081933	5081940	+	Syne1
chr10	8618600	8618607	-	Sash1
chr10	20984825	20984832	+	Hbs1l
chr10	22537529	22537536	-	Tcf21
chr10	23116712	23116719	-	Eya4
chr10	29274400	29274407	-	Rspo3
chr10	29995742	29995749	-	2610036L11Rik
chr10	40530421	40530428	+	9030224M15Rik
chr10	43159631	43159638	+	Pdss2
chr10	60349713	60349720	-	Unc5b
chr10	60490236	60490243	+	Pcbd1
chr10	86721371	86721378	+	1700113H08Rik
chr10	91674476	91674483	-	Rmst
chr10	110224169	110224176	+	E2f7
chr10	124633707	124633714	-	Slc16a7
chr10	124793810	124793817	-	Slc16a7
chr10	125399002	125399009	+	Lrig3
chr10	127831792	127831799	+	Ankrd52
chr10	128068743	128068750	-	Ikzf4
chr10	128213993	128214000	+	Wibg
chr17	9861573	9861580	-	Pabpc3
chr17	36316632	36316639	-	H2-T3
chr17	44709358	44709365	-	Runx2
chr17	44709379	44709386	-	Runx2
chr17	45679421	45679428	+	Tcte1
chr17	59218261	59218268	-	Nudt12
chr17	62895640	62895647	-	Efna5
chr17	71193706	71193713	-	Tgif1
chr17	79250111	79250118	-	Gm6548
chr17	81344215	81344222	+	Tmem178
chr17	81773100	81773107	-	Slc8a1
chr17	86344921	86344928	-	Srbd1
chr16	3757395	3757402	+	Zfp263
chr16	4939519	4939526	+	Nudt16l1
chr16	5333208	5333215	-	Fam86
chr16	7492067	7492074	+	A2bp1
chr16	9569521	9569528	-	Grin2a
chr16	9569570	9569577	-	Grin2a
chr16	24314271	24314278	+	Lpp
chr16	43733175	43733182	+	Drd3
chr16	43835728	43835735	+	Drd3
chr16	44616074	44616081	-	Boc
chr16	49912227	49912234	+	Cd47
chr16	49967549	49967556	+	Cd47
chr16	50666321	50666328	-	5330426P16Rik
chr16	56015733	56015740	-	Pcnp
chr16	64786076	64786083	-	Zfp654
chr16	66592300	66592307	-	Cadm2
chr16	78360550	78360557	-	Gm7334
chr16	81196097	81196104	+	Ncam2
chr16	95810979	95810986	-	Erg
chr15	4529083	4529090	+	Plcxd3
chr15	12115105	12115112	+	Zfr
chr15	53783248	53783255	-	Samd12
chr15	55468650	55468657	-	Sntb1
chr15	79340571	79340578	-	Kcnj4
chr15	79358159	79358166	+	Kdelr3
chr15	79358278	79358285	+	Kdelr3
chr15	102038231	102038238	+	Zfp740
chr14	21748803	21748810	+	Vcl
chr14	22664366	22664373	-	Comtd1
chr14	22772115	22772122	-	Zfp503
chr14	31340234	31340241	+	Dcp1a
chr14	31941864	31941871	-	2010107H07Rik
chr14	49050481	49050488	+	6720456H20Rik
chr14	52968874	52968881	-	Olfr1513
chr14	52991881	52991888	-	Olfr1512
chr14	64452756	64452763	+	Xkr6
chr14	69314126	69314133	-	Adam28
chr14	70477685	70477692	+	Egr3
chr14	70703361	70703368	-	Slc39a14
chr14	84941877	84941884	+	Pcdh17
chr14	104264681	104264688	-	Ednrb
chr14	104861893	104861900	-	Pou4f1
chr14	105748606	105748613	+	Ndfip2
chr14	122899241	122899248	+	Zic2
chr19	6914095	6914102	-	Rps6ka4
chr19	14510687	14510694	-	Tle4
chr19	16916154	16916161	-	Foxb2
chr19	16947795	16947802	-	Foxb2
chr19	30331055	30331062	+	Mbl2
chr19	30599009	30599016	-	Gm5972
chr19	32993856	32993863	+	Pten
chr19	37842873	37842880	+	Cyp26a1
chr19	44744684	44744691	+	Pax2
chr19	44955409	44955416	+	Pax2
chr19	44970873	44970880	+	Fam178a
chr19	45809887	45809894	-	Fgf8
chr19	54003656	54003663	-	Ncrna00081
chr19	58583755	58583762	+	1700011F14Rik
chr19	59979257	59979264	-	Rab11fip2
chr19	60106318	60106325	-	Rab11fip2
chr19	60195071	60195078	+	E330013P04Rik
chr18	5364728	5364735	-	Zfp438
chr18	5591751	5591758	+	Zeb1
chr18	13795764	13795771	-	Zfp521
chr18	14738163	14738170	-	Ss18
chr18	15127900	15127907	-	Kctd1
chr18	21610535	21610542	-	Klhl14
chr18	24560894	24560901	-	Mir187
chr18	32974988	32974995	+	Tslp
chr18	33427706	33427713	-	Stard4
chr18	38337030	38337037	-	Pcdh1
chr18	38347772	38347779	-	Pcdh1
chr18	54124476	54124483	+	Csnk1g3
chr18	54124655	54124662	+	Csnk1g3
chr18	55237368	55237375	-	Zfp608
chr18	59213057	59213064	+	Adamts19
chr18	61061161	61061168	+	Arsi
chr18	69882624	69882631	+	Tcf4
chr18	78181862	78181869	-	Siglec15
chrX	12955378	12955385	+	Ddx3x
chrX	20106209	20106216	+	Phf16
chrX	39852887	39852894	+	Sh2d1a
chrX	48568993	48569000	-	Mbnl3
chrX	55310665	55310672	+	Zic3
chrX	55336360	55336367	+	Zic3
chrX	58069438	58069445	-	Sox3
chrX	67142164	67142171	+	Aff2
chrX	70474486	70474493	+	F8a
chrX	78316302	78316309	+	Tmem47
chrX	82547846	82547853	+	1600014K23Rik
chrX	83990119	83990126	-	Il1rapl1
chrX	86704229	86704236	-	Pet2
chrX	96372185	96372192	+	Efnb1
chrX	96372204	96372211	+	Efnb1
chrX	96372223	96372230	+	Efnb1
chrX	96372242	96372249	+	Efnb1
chrX	96372261	96372268	+	Efnb1
chrX	96372280	96372287	+	Efnb1
chrX	98455478	98455485	+	Foxo4
chrX	98455996	98456003	+	Foxo4
chrX	99455281	99455288	-	Cited1
chrX	130228602	130228609	-	Pcdh19
chrX	138218227	138218234	-	Irs4
chrX	138416060	138416067	-	Gucy2f
chrX	151406092	151406099	-	Magea8
