# Supplementary material for: Mammalian TBX1 Preferentially Binds and Regulates Downstream Targets Via a Tandem T-site Repeat
Source: PLoS One. 2014 May 5;9(5):e95151. doi: 10.1371/journal.pone.0095151 (PMC4010391; doi:10.1371/journal.pone.0095151)
Supplement: Table S2 — Sites and nearest genes with tandem repeat site. The sites listed below are TR sites across the mouse genome (mm9), irrespective of evolutionary conservation. (XLSX) [file pone.0095151.s004.xlsx]

## Sheet: Sheet1
List of endogenous sites with TR
chr(mm9)	motif-start	motif-end	cds-strand	site		gene name
chr1	58011279	58011286	-	T.ACAC.. TAACACCT		Kctd18
chr1	58406367	58406374	-	T.ACAC.. TCACACCT		Aox3l1
chr1	64343530	64343537	+	AGGTGTTA ..GTGT.A		Klf7
chr1	78407762	78407769	+	AGGTGCTA ..GTGT.A		Sgpp2
chr1	83159360	83159367	-	T.ACAC.. TCACACCT		Wdr69
chr1	98679432	98679439	+	AGGTGTGA ..GTGT.A		Slco4c1
chr1	98687661	98687668	-	T.ACAC.. TCACACCT		Slco4c1
chr1	108765273	108765280	-	T.ACAC.. TCACACCT		Serpinb5
chr1	118614195	118614202	-	T.ACAC.. TCACACCT		Cntnap5a
chr1	129722686	129722693	+	AGGTGCTA ..GTGT.A		Ysk4
chr1	154279988	154279995	-	T.ACAC.. TCACACCT		Glt25d2
chr1	178849102	178849109	+	AGGTGCTA ..GTGT.A		Cccap
chr1	178919062	178919069	-	T.ACAC.. TAACACCT		Ccap
chr1	187874376	187874383	+	AGGTGTGA ..GTGT.A		Lyplal1
chr1	196437426	196437433	-	T.ACAC.. TCACACCT		Plxna2
chr2	11062909	11062916	-	T.ACAC.. TAACACCT		Prkcq
chr2	11063790	11063797	+	AGGTGTTA ..GTGT.A		Prkcq
chr2	15587383	15587390	+	AGGTGTGA ..GTGT.A		Nsun6
chr2	16108676	16108683	-	T.ACAC.. TAACACCT		Plxdc2
chr2	20596567	20596574	+	AGGTGTGA ..GTGT.A		Etl4
chr2	44815838	44815845	-	T.ACAC.. TCACACCT		Zeb2
chr2	49758496	49758503	+	AGGTGTGA ..GTGT.A		Lypd6b
chr2	51295912	51295919	-	T.ACAC.. TCACACCT		AK006824
chr2	69673928	69673935	-	T.ACAC.. TCACACCT		Klhl23
chr2	74519895	74519902	-	T.ACAC.. TCACACCT		Hoxd11
chr2	79464719	79464726	+	AGGTGTTA ..GTGT.A		NeuroD1
chr2	92341857	92341864	-	T.ACAC.. TCACACCT		Slc35c1
chr2	99257354	99257361	-	T.ACAC.. TCACACCT		Lrrc4c
chr2	105334221	105334228	-	T.ACAC.. TAGCACCT		Pax6os1
chr2	120843078	120843085	-	T.ACAC.. TCACACCT		Ccndbp1
chr2	122124455	122124462	+	AGGTGTGA ..GTGT.A		Duox2
chr2	132846500	132846507	+	AGGTGTTA ..GTGT.A		Fermt1
chr2	149488713	149488720	+	AGGTGTGA ..GTGT.A		AK086556
chr2	155898833	155898840	-	T.ACAC.. TAGCACCT		Cpne1
chr2	173144594	173144601	+	AGGTGTGA ..GTGT.A		Pmepa1
chr3	7176364	7176371	-	T.ACAC.. TAGCACCT		Pkia
chr3	9827975	9827982	-	T.ACAC.. TCACACCT		Pag1
chr3	17863675	17863682	+	AGGTGCTA ..GTGT.A		Cypt12
chr3	23196519	23196526	-	T.ACAC.. TAACACCT		AK015118
chr3	26518966	26518973	+	AGGTGCTA ..GTGT.A		Spata16
chr3	42108719	42108726	+	AGGTGTGA ..GTGT.A		N/A
chr3	50639885	50639892	-	T.ACAC.. TCACACCT		AK132084
chr3	52961351	52961358	-	T.ACAC.. TAGCACCT		Lhfp
chr3	97012376	97012383	+	AGGTGTGA ..GTGT.A		Bcl9
chr3	113592267	113592274	+	AGGTGCTA ..GTGT.A		Rnpc3
chr3	116034561	116034568	-	T.ACAC.. TAGCACCT		Cdc14a
chr3	116374085	116374092	-	T.ACAC.. TAACACCT		Slc35a3
chr3	122133728	122133735	-	T.ACAC.. TAACACCT		Bcar3
chr3	155026879	155026886	-	T.ACAC.. TCACACCT		Lrriq3
chr4	4781354	4781361	+	AGGTGTTA ..GTGT.A		Impad1
chr4	33086751	33086758	+	AGGTGTGA ..GTGT.A		Rragd
chr4	33121166	33121173	+	AGGTGTTA ..GTGT.A		Ube2jl
chr4	65872567	65872574	-	T.ACAC.. TAGCACCT		Astn2
chr4	68587335	68587342	+	AGGTGTGA ..GTGT.A		Dbc1
chr4	73413716	73413723	+	AGGTGTTA ..GTGT.A		Rasef
chr4	84211576	84211583	-	T.ACAC.. TAGCACCT		Bnc2
chr4	86451692	86451699	+	AGGTGTTA ..GTGT.A		Dennd4c
chr4	126134309	126134316	-	T.ACAC.. TCACACCT		Eif2c1
chr5	16144583	16144590	-	T.ACAC.. TAGCACCT		Hgf
chr5	24554398	24554405	+	AGGTGCTA ..GTGT.A		Prkag2
chr5	27195692	27195699	-	T.ACAC.. TCACACCT		Dpp6
chr5	31540547	31540554	+	AGGTGTGA ..GTGT.A		Nrbp1
chr5	35246964	35246971	+	AGGTGTTA ..GTGT.A		Htt
chr5	37602773	37602780	-	T.ACAC.. TCACACCT		Crmp1
chr5	40062441	40062448	+	AGGTGTGA ..GTGT.A		Hs3st1
chr5	47970010	47970017	-	T.ACAC.. TCACACCT		N/A
chr5	64925663	64925670	-	T.ACAC.. TCACACCT		Gm716
chr5	89251216	89251223	-	T.ACAC.. TCGCACCT		Slc4a4
chr5	91736619	91736626	-	T.ACAC.. TCACACCT		Btc
chr5	93298469	93298476	+	AGGTGTGA ..GTGT.A		Btc
chr5	104334029	104334036	-	T.ACAC.. TAGCACCT		Klhl8
chr5	106997569	106997576	-	T.ACAC.. TCACACCT		Ak138287
chr5	108473532	108473539	+	AGGTGTGA ..GTGT.A		Mtf2
chr5	112081638	112081645	-	T.ACAC.. TCACACCT		E130006D01Rik
chr5	114024187	114024194	-	T.ACAC.. TCACACCT		Wscd2
chr5	115650881	115650888	+	AGGTGTTA ..GTGT.A		Cabp1
chr5	146131691	146131698	+	AGGTGTGA ..GTGT.A		Cyp3a57
chr5	146804742	146804749	-	T.ACAC.. TCACACCT		Cyp3a25
chr5	146908016	146908023	+	AGGTGTGA ..GTGT.A		Cyp3a59
chr6	11719465	11719472	-	T.ACAC.. TAACACCT		Ndufa4
chr6	15146901	15146908	+	AGGTGTGA ..GTGT.A		Foxp2
chr6	34214330	34214337	+	AGGTGTGA ..GTGT.A		Akr1b3
chr6	49797714	49797721	-	T.ACAC.. TCACACCT		Npy
chr6	52197343	52197350	+	AGGTGCTA ..GTGT.A		Hoxa11as
chr6	54906183	54906190	+	AGGTGTTA ..GTGT.A		Nod1
chr6	70967304	70967311	+	AGGTGCTA ..GTGT.A		Foxi3
chr6	76224647	76224654	+	AGGTGCTA ..GTGT.A		Ctnna2
chr6	83040639	83040646	+	AGGTGTGA ..GTGT.A		Lbx2
chr6	88266467	88266474	+	AGGTGTTA ..GTGT.A		Eefsac
chr6	92321781	92321788	+	AGGTGTTA ..GTGT.A		Prickle2
chr6	96933729	96933736	-	T.ACAC.. TAGCACCT		Fam19a4
chr6	104888973	104888980	+	AGGTGTTA ..GTGT.A		Cntn6
chr6	105002749	105002756	+	AGGTGTGA ..GTGT.A		Cntn6
chr6	107518356	107518363	+	AGGTGTGA ..GTGT.A		Lrnn1
chr6	108132411	108132418	-	T.ACAC.. TCGCACCT		Sumf1
chr6	110979376	110979383	-	T.ACAC.. TAACACCT		Grm7
chr6	113559704	113559711	+	AGGTGTGA ..GTGT.A		Brk1
chr6	118074286	118074293	-	T.ACAC.. TAACACCT		Csgalnact2
chr6	121077530	121077537	-	T.ACAC.. TCACACCT		Mical3
chr6	128328264	128328271	-	T.ACAC.. TCACACCT		4933413G19Rik
chr6	136800512	136800519	+	AGGTGTGA ..GTGT.A		Art4
chr6	140618448	140618455	+	AGGTGCTA ..GTGT.A		Aebp2
chr6	144337493	144337500	-	T.ACAC.. TCACACCT		Sox5
chr7	12302760	12302767	+	AGGTGTTA ..GTGT.A		Vmn1r72
chr7	17103363	17103370	-	T.ACAC.. TCACACCT		Grlf1
chr7	37260169	37260176	-	T.ACAC.. TAGCACCT		Tshz3
chr7	53564286	53564293	-	T.ACAC.. TCACACCT		Otog
chr7	64330535	64330542	+	AGGTGCTA ..GTGT.A		Gabrg3
chr7	66067516	66067523	-	T.ACAC.. TAGCACCT		Atp10a
chr7	86435517	86435524	-	T.ACAC.. TAACACCT		Abhd2
chr7	112076933	112076940	+	AGGTGTGA ..GTGT.A		Olfr668
chr7	121889611	121889618	+	AGGTGTGA ..GTGT.A		Insc
chr7	130402793	130402800	-	T.ACAC.. TAACACCT		Slc5a11
chr7	147919329	147919336	-	T.ACAC.. TAGCACCT		Cyp2e1
chr8	8896476	8896483	-	T.ACAC.. TCACACCT		Efrnb2
chr8	10234195	10234202	+	AGGTGCTA ..GTGT.A		Myo16
chr8	11115633	11115640	-	T.ACAC.. TCACACCT		Col4a1
chr8	11884830	11884837	+	AGGTGTGA ..GTGT.A		Arhgef7
chr8	12179297	12179304	-	T.ACAC.. TAGCACCT		Sox1
chr8	53980502	53980509	+	AGGTGTTA ..GTGT.A		Aga
chr8	73050544	73050551	-	T.ACAC.. TAGCACCT		Fkbp8
chr8	77001495	77001502	-	T.ACAC.. TAGCACCT		Isx
chr8	82474548	82474555	+	AGGTGTGA ..GTGT.A		Hhip
chr8	107459829	107459836	+	AGGTGTGA ..GTGT.A		Ces2e
chr8	112085428	112085435	-	T.ACAC.. TCACACCT		Dhx38
chr8	113305814	113305821	-	T.ACAC.. TAACACCT		Il34
chr8	114390154	114390161	-	T.ACAC.. TCACACCT		Tmem170
chr8	127814182	127814189	-	T.ACAC.. TCACACCT		Disc1
chr9	10514335	10514342	-	T.ACAC.. TAACACCT		Cntn5
chr9	22586908	22586915	+	AGGTGTGA ..GTGT.A		Bbs9
chr9	23284843	23284850	-	T.ACAC.. TCACACCT		Bmper
chr9	32518497	32518504	+	AGGTGTGA ..GTGT.A		Ets1
chr9	37203442	37203449	-	T.ACAC.. TCACACCT		Robo 4
chr9	45872631	45872638	-	T.ACAC.. TCACACCT		Sik3
chr9	48925805	48925812	+	AGGTGCTA ..GTGT.A		Tmprss5
chr9	50040007	50040014	+	AGGTGTTA ..GTGT.A		Pts
chr9	58446391	58446398	+	AGGTGTTA ..GTGT.A		Nptn
chr9	58993748	58993755	-	T.ACAC.. TCGCACCT		Neo1
chr9	74951701	74951708	-	T.ACAC.. TAGCACCT		Myo5a
chr9	83055318	83055325	-	T.ACAC.. TAACACCT		Hmgn3
chr9	102298686	102298693	-	T.ACAC.. TAACACCT		Ephb1
chr9	103540714	103540721	+	AGGTGTTA ..GTGT.A		Tmem108
chr9	112982989	112982996	+	AGGTGCTA ..GTGT.A		Arrp21
chr9	113706407	113706414	-	T.ACAC.. TCACACCT		Clasp2
chr9	120478060	120478067	-	T.ACAC.. TCACACCT		Entpd3
chr9	121022863	121022870	+	AGGTGTTA ..GTGT.A		Ulk4
chr9	122201653	122201660	+	AGGTGTTA ..GTGT.A		Ano10
chr10	3747796	3747803	-	T.ACAC.. TCACACCT		Oprm1
chr10	4159239	4159246	-	T.ACAC.. TCACACCT		Rgs17
chr10	17387277	17387284	+	AGGTGCTA ..GTGT.A		Cited2
chr10	31803213	31803220	+	AGGTGCTA ..GTGT.A		Nkain2
chr10	39643140	39643147	+	AGGTGCTA ..GTGT.A		2010001E11Rik
chr10	42070758	42070765	+	AGGTGTGA ..GTGT.A		Lace1
chr10	45140819	45140826	-	T.ACAC.. TAACACCT		Lin28b
chr10	60992501	60992508	-	T.ACAC.. TCGCACCT		Lrrc20
chr10	73023935	73023942	+	AGGTGCTA ..GTGT.A		Pcdh15
chr10	76420743	76420750	+	AGGTGTGA ..GTGT.A		Pcbp3
chr10	77787116	77787123	-	T.ACAC.. TAGCACCT		Agpat3
chr10	86291026	86291033	+	AGGTGTTA ..GTGT.A		Nt5dc3
chr10	94467683	94467690	+	AGGTGCTA ..GTGT.A		Plxnc1
chr10	98043997	98044004	-	T.ACAC.. TAACACCT		Gm8633
chr10	107148628	107148635	-	T.ACAC.. TCACACCT		Ptprq
chr10	115066310	115066317	-	T.ACAC.. TCACACCT		Lgr5
chr10	122089114	122089121	-	T.ACAC.. TAGCACCT		Ppm1h
chr10	122510722	122510729	+	AGGTGTGA ..GTGT.A		Mon2
chr11	17095811	17095818	-	T.ACAC.. TCACACCT		Ppp3r1
chr11	24085958	24085965	+	AGGTGTGA ..GTGT.A		Bcl11a
chr11	26674177	26674184	-	T.ACAC.. TAGCACCT		Gm12070
chr11	40349034	40349041	+	AGGTGCTA ..GTGT.A		Mat2b
chr11	55281784	55281791	-	T.ACAC.. TAACACCT		G3bp2
chr11	56412143	56412150	+	AGGTGTGA ..GTGT.A		Nmur2
chr11	59839112	59839119	+	AGGTGTTA ..GTGT.A		Pemt
chr11	70461908	70461915	+	AGGTGTGA ..GTGT.A		Rnf167
chr11	74228885	74228892	+	AGGTGCTA ..GTGT.A		Rap1gap2
chr11	76565929	76565936	-	T.ACAC.. TCACACCT		Gosr1
chr11	95670826	95670833	+	AGGTGTGA ..GTGT.A		Zfp652
chr11	97916514	97916521	+	AGGTGTGA ..GTGT.A		Stac2
chr11	100738477	100738484	+	AGGTGTGA ..GTGT.A		Stat5a
chr11	109386068	109386075	-	T.ACAC.. TCACACCT		Arsg
chr11	110293402	110293409	+	AGGTGTGA ..GTGT.A		Map2k6
chr11	111367408	111367415	-	T.ACAC.. TCACACCT		Kcnj2
chr11	111966510	111966517	-	T.ACAC.. TCACACCT		Sox9
chr11	113951552	113951559	-	T.ACAC.. TCACACCT		Sdk2
chr12	27273782	27273789	+	AGGTGCTA ..GTGT.A		Cmpk2
chr12	38105419	38105426	+	AGGTGTTA ..GTGT.A		Tmem195
chr12	42021626	42021633	-	T.ACAC.. TAACACCT		Immp2l
chr12	56473346	56473353	-	T.ACAC.. TCACACCT		1110008L16Rik
chr12	63730711	63730718	-	T.ACAC.. TAACACCT		Lrfn5
chr12	68129684	68129691	+	AGGTGTGA ..GTGT.A		Mdga2
chr12	72158921	72158928	+	AGGTGCTA ..GTGT.A		Arid4a
chr12	77167074	77167081	+	AGGTGCTA ..GTGT.A		Syne2
chr12	81976930	81976937	+	AGGTGTTA ..GTGT.A		4933426M11Rik
chr12	89536777	89536784	-	T.ACAC.. TCACACCT		LOC100861908
chr12	95480064	95480071	-	T.ACAC.. TCACACCT		Flrt2	leucine rich
chr12	107239712	107239719	+	AGGTGTTA ..GTGT.A		Vrk1
chr12	109670323	109670330	+	AGGTGTTA ..GTGT.A		Eml1
chr12	111995540	111995547	-	T.ACAC.. TAACACCT		Wdr20a
chr12	113348389	113348396	-	T.ACAC.. TCACACCT		Aspg
chr12	113763925	113763932	+	AGGTGTGA ..GTGT.A		Tmem179
chr12	119441409	119441416	+	AGGTGCTA ..GTGT.A		Dnahc11
chr12	120042146	120042153	-	T.ACAC.. TAACACCT		Sp8
chr13	10811111	10811118	+	AGGTGTTA ..GTGT.A		Ryr2
chr13	24940550	24940557	-	T.ACAC.. TAGCACCT		D130043K22Rik
chr13	36624754	36624761	-	T.ACAC.. TCGCACCT		Fars2
chr13	47370793	47370800	+	AGGTGCTA ..GTGT.A		Rnf144b
chr13	55867072	55867079	+	AGGTGCTA ..GTGT.A		Pcbd2
chr13	63344819	63344826	-	T.ACAC.. TAGCACCT		Mirc22
chr13	67851909	67851916	+	AGGTGTTA ..GTGT.A		zfp85-rs1
chr13	67924764	67924771	-	T.ACAC.. TAACACCT		zfp273
chr13	69440484	69440491	+	AGGTGTTA ..GTGT.A		Adcy2
chr13	69608332	69608339	+	AGGTGTTA ..GTGT.A		Papd7
chr13	72113815	72113822	+	AGGTGTGA ..GTGT.A		Irx1
chr13	81079112	81079119	-	T.ACAC.. TCACACCT		Arrdc3
chr13	81079209	81079216	-	T.ACAC.. TCACACCT		Arrdc3
chr13	83551810	83551817	-	T.ACAC.. TAACACCT		Mef2c
chr13	93528337	93528344	+	AGGTGTGA ..GTGT.A		Thbs4
chr13	100021895	100021902	+	AGGTGTTA ..GTGT.A		Zfp366
chr13	102424529	102424536	-	T.ACAC.. TAGCACCT		Pik3r1
chr13	107514008	107514015	+	AGGTGTGA ..GTGT.A		Kif2a
chr13	109726889	109726896	+	AGGTGTGA ..GTGT.A		Pde4d
chr14	16302439	16302446	+	AGGTGTGA ..GTGT.A		Lrrc3b
chr14	34295899	34295906	-	T.ACAC.. TCACACCT		Mapk8
chr14	54167607	54167614	+	AGGTGTGA ..GTGT.A		A430107P09Rik
chr14	58898452	58898459	-	T.ACAC.. TCACACCT		Fgf9
chr14	66690844	66690851	+	AGGTGTGA ..GTGT.A		Adam2
chr14	71817441	71817448	+	AGGTGTGA ..GTGT.A		Gm4251
chr14	75241503	75241510	-	T.ACAC.. TAGCACCT		Lrch1
chr14	75476669	75476676	+	AGGTGTTA ..GTGT.A		Lrrc63
chr14	121020212	121020219	-	T.ACAC.. TCACACCT		Rap2a
chr15	32109092	32109099	+	AGGTGTGA ..GTGT.A		Tas2r119
chr15	34520718	34520725	+	AGGTGTGA ..GTGT.A		Nipal2
chr15	35219053	35219060	-	T.ACAC.. TAACACCT		Osr2
chr15	36153607	36153614	-	T.ACAC.. TAGCACCT		Spag1
chr15	66129182	66129189	+	AGGTGTGA ..GTGT.A		Kcnq3
chr15	67047106	67047113	-	T.ACAC.. TCACACCT		1700012I11Rik
chr15	79465551	79465558	+	AGGTGTTA ..GTGT.A		Dmc1
chr15	79784384	79784391	-	T.ACAC.. TCGCACCT		Cbx7
chr15	83590120	83590127	+	AGGTGTGA ..GTGT.A		Cbx7
chr15	83961825	83961832	+	AGGTGTGA ..GTGT.A		Pnpla5
chr15	85174958	85174965	+	AGGTGTTA ..GTGT.A		Atxn10
chr15	90996243	90996250	+	AGGTGTGA ..GTGT.A		Abcd2
chr15	93318198	93318205	-	T.ACAC.. TCACACCT		Pphln1
chr15	99187879	99187886	-	T.ACAC.. TAACACCT		Fmnl3
chr15	103118752	103118759	+	AGGTGTTA ..GTGT.A		Copz1
chr16	7712667	7712674	-	T.ACAC.. TAACACCT		Rbfox1
chr16	8340738	8340745	+	AGGTGCGA ..GTGT.A		Cldn26
chr16	11397985	11397992	-	T.ACAC.. TCACACCT		Snx29
chr16	13659727	13659734	-	T.ACAC.. TAGCACCT		Parn
chr16	15866538	15866545	-	T.ACAC.. TCACACCT		Mzt2
chr16	26920081	26920088	+	AGGTGTGA ..GTGT.A		Il1rap
chr16	35103440	35103447	-	T.ACAC.. TCACACCT		Ptplb
chr16	44558780	44558787	+	AGGTGCGA ..GTGT.A		Boc
chr16	51453271	51453278	-	T.ACAC.. TAACACCT		Cblb
chr16	59512204	59512211	-	T.ACAC.. TCACACCT		Crybg3
chr16	69358504	69358511	-	T.ACAC.. TAACACCT		Speer2
chr16	73408272	73408279	+	AGGTGTGA ..GTGT.A		Robo2
chr16	83929388	83929395	+	AGGTGTTA ..GTGT.A		Ncam2
chr16	94657405	94657412	+	AGGTGTGA ..GTGT.A		Ttc3
chr16	97335499	97335506	-	T.ACAC.. TAGCACCT		Dscam
chr17	12432179	12432186	+	AGGTGCTA ..GTGT.A		Map3k4
chr17	14383129	14383136	-	T.ACAC.. TCACACCT		Smoc2
chr17	14606308	14606315	+	AGGTGTGA ..GTGT.A		Thbs2
chr17	19646530	19646537	-	T.ACAC.. TCACACCT		Vmn2r100
chr17	72270302	72270309	-	T.ACAC.. TAGCACCT		Alk
chr17	76635666	76635673	-	T.ACAC.. TCACACCT		Fam98a
chr17	77880477	77880484	+	AGGTGTGA ..GTGT.A		Crim1
chr17	80268002	80268009	-	T.ACAC.. TAACACCT		Atl2
chr17	93607947	93607954	-	T.ACAC.. TCACACCT		Adcyap1
chr18	3396163	3396170	-	T.ACAC.. TCACACCT		Cul2
chr18	3493072	3493079	-	T.ACAC.. TCACACCT		Bambi
chr18	10812905	10812912	-	T.ACAC.. TCACACCT		Mib1
chr18	37869664	37869671	+	AGGTGTTA ..GTGT.A		Pcdhg
chr18	38261318	38261325	-	T.ACAC.. TCACACCT		Pcdh1
chr18	47190565	47190572	+	AGGTGTGA ..GTGT.A		Commd10
chr18	47620903	47620910	-	T.ACAC.. TCACACCT		9130209A04Rik
chr18	65279659	65279666	+	AGGTGCTA ..GTGT.A		Nedd4l
chr18	65546070	65546077	-	T.ACAC.. TCACACCT		Alpk2
chr18	72133481	72133488	+	AGGTGTGA ..GTGT.A		Dcc
chr18	73214783	73214790	-	T.ACAC.. TAGCACCT		Mex3c
chr18	74639148	74639155	+	AGGTGTTA ..GTGT.A		Myo5b
chr18	75592561	75592568	-	T.ACAC.. TCACACCT		Ctif
chr18	75970691	75970698	-	T.ACAC.. TAGCACCT		Zbtb7c
chr18	75971132	75971139	-	T.ACAC.. TCACACCT		Zbtb7c
chr18	83496659	83496666	+	AGGTGCTA ..GTGT.A		4921531P14Rik
chr19	3329868	3329875	+	AGGTGTGA ..GTGT.A		Cpt1a
chr19	7821313	7821320	+	AGGTGCTA ..GTGT.A		Slc22a19
chr19	15693385	15693392	+	AGGTGCGA ..GTGT.A		Psat1
chr19	34390725	34390732	+	AGGTGTGA ..GTGT.A		Fas
chr19	46447806	46447813	-	T.ACAC.. TCACACCT		Tmem180
chr19	47507157	47507164	-	T.ACAC.. TCACACCT		Sh3pxd2a
chr19	48803517	48803524	+	AGGTGTGA ..GTGT.A		Sorcs3
chr19	56828442	56828449	+	AGGTGCTA ..GTGT.A		Adrb1
chr19	59210305	59210312	-	T.ACAC.. TCACACCT		Vax1
chr19	59829497	59829504	-	T.ACAC.. TCACACCT		Emx2
chrX	34696562	34696569	+	AGGTGTTA ..GTGT.A		Akap14
chrX	81092390	81092397	-	T.ACAC.. TCACACCT		Dmd
chrX	81358946	81358953	-	T.ACAC.. TCACACCT		Dmd
chrX	123327888	123327895	+	AGGTGTGA ..GTGT.A		4932411N23Ri
chrX	128405788	128405795	-	T.ACAC.. TCACACCT		Pcdh19
chrX	133582631	133582638	-	T.ACAC.. TCACACCT		Fam199x
chrX	134582684	134582691	+	AGGTGTGA ..GTGT.A		Il1rapl2
chrX	163397301	163397308	+	AGGTGTGA ..GTGT.A		Gm8817
